# Supplementary material for: Simultaneous Irradiation with UV-A, -B, and -C Lights Promotes Effective Decontamination of Planktonic and Sessile Bacteria: A Pilot Study
Source: Int J Mol Sci. 2023 Aug 18;24(16):12951. doi: 10.3390/ijms241612951 (PMC10454392; doi:10.3390/ijms241612951)
Supplement: Supplementary file 1 [file ijms-24-12951-s001.zip]

Archive with 1 entries (1 files):
- ijms-2541118-supplementary.pdf
